# Supplementary material for: The role of CO2 in the genesis of Dabie-type porphyry molybdenum deposits
Source: Nat Commun. 2024 Jun 6;15:4849. doi: 10.1038/s41467-024-49275-0 (PMC11156875; doi:10.1038/s41467-024-49275-0)
Supplement: Supplementary file 4 — Source Data [file 41467_2024_49275_MOESM4_ESM.xlsx]

## Sheet: Figure 2
Figure 2a
XCO2		DMo	2σ
0.1		0.2	0.02
0.2		0.25	0.02
0.15		0.34	0.04
0.15		0.4	0.04
Figure2b
Salinity
supercritical data
1.05		0.66	0.33
3.87		1.36	0.53
6.3		1.77	0.36
10.73		2.65	1.3
6.59		2.07	0.9
16.6		3.18	1.41
21.2		6.08	2.48
44		25.7	14
Vapor data	DMo max	max error	DMo min	min error	Average
2.195	3.97	0.84	2.96	1.09	3.46
2.58	1.67	0.55	1.24	0.41	1.46
3.145	4.48	1.37	2.32	0.87	3.4
Figure 2c
Brine data
56		81.8	41.1
58.4		108	18.7
59		131	84.1
62		179	69.7
62		146	49.1

## Sheet: Figure 3
Salinity		DMo	2σ
Candela 1984
0.2925		3.3	2
12.285		2.6	2
26.91		2.4	2
20.475		3.2	2.8
5.031		2.4	1.6
12.285		1	1
Webster 1997
89	23	81	35
66	14	70	15
42	5	38	4
41	12	31	10
Tattitch and Blundy (2017) Oxidized
61		130	66
3		4.8	1.6
53		135	24
5		6.9	3.6
12.5		24	9.8
12.5		18	6.4
Tattitch and Blundy (2017) Reduced
61		71	22
3		2.6	0.8
12.5		8.2	2.7
12.5		7.5	2.4
Fang and Audetat (2022)
52		117	30
5.3		9	4
36		58	16
7.9		4	2
Zhao et al., 2022
5.48204		2.2	1.2
10.4408		3.2	1.8
18.37		11.6	3.8
32.7595		20.4	4.6
49.5001		33.3	10.8
15.0116		7.9	4.4
12.8701		5.9	3.8
10.3384		3.8	1.8
This study
supercritical data
1.05		0.66	0.33
3.87		1.36	0.53
6.3		1.77	0.36
10.73		2.65	1.3
6.59		2.07	0.9
16.6		3.18	1.41
21.2		6.08	2.48
44		25.7	14
Brine data
56		81.8	41.1
58.4		108	18.7
59		131	84.1
62		179	69.7
62		146	49.1
Vapor data	DMo max	max error	DMo min	min error	Average
2.195	3.97	0.84	2.96	1.09	3.46
2.58	1.67	0.55	1.24	0.41	1.46
3.145	4.48	1.37	2.32	0.87	3.4

## Sheet:  Figure 4b
Figure 4b
Equation
The ratio of exsolved fluid %	The extraction efficiency %
	DMobulk = 179*1/11+2.1*10/11		DMobulk = 81.8*1/11+1.41*10/11		DMosupercritical fluid = 1.77 (NaCl eq. = 6.3 wt.%)
	DMobulk	DMobulk calculated to peraluminium melt	DMobulk	DMobulk calculated to peraluminium melt
0	0	0	0	0	0
2	30.7	16.8	17.1	8.4	3.51
4	52.4	31	31.5	16.3	6.97
6	67.5	43	43.6	23.6	10.4
8	78	53.1	53.8	30.5	13.7
10	85.3	61.6	62.3	36.8	17

## Sheet: Supplementary Figure 2
	Supplemenatary Figure 2a				Supplemenatary Figure 2b
	CMo in fluid (leaching)	4% relative errors	CMo in fluid (fluid inclusions)	2σ	DMo leaching	2σ	DMo supercritical fluid	2σ
Q-006	185	7.4	239	42.8	0.51	0.28	0.66	0.33
Q-004	254	10.16	376	140	0.92	0.29	1.36	0.53
Q-001	420	16.8	402	50.8	1.84	0.63	1.77	0.36
Q-008	347	13.88	428	146	2.14	0.99	2.65	1.3
KD-001	415	16.6	461	144	2.68	1.25	3.18	1.41
KD-002	432	17.28	492	75.2	5.34	2.57	6.08	2.48
KD-003	290	11.6	350	137	21.3	10.3	25.7	14
H-002	435	17.4	425	107	2.12	0.74	2.07	0.9

## Sheet: Supplementary Figure 4
Supplementary Figure 4
Supplementary Figure 4a
XCO2	Concentration of Mo in quanched glass (ppm)	σ
0.1	402	2.06
0.15	471	4.13
0.15	456	6.68
0.2	424	3.88
Supplementary Figure 4b
NaCl wt.%
1.1	359	83.41
3.9	277	14.92
6.3	228	18.33
11	162	28.4
17	145	23
21	81	15.3
44	13.6	2.57
6.6	205	35.86
Supplementary Figure 4c
XCO2
0.11	189	1.49
0.15	171	3.72
0.21	145	3.92
0.31	112	20.4
0.3	142	5.22

## Sheet: Supplementary Table 1
Supplementary Table 1. The initial composition of the glasses used in the experiments.
T ℃	P MPa	Na2O, wt%	Al2O3,wt%	SiO2, wt%	K2O, wt%	A/NK	Mo, ppm
CO2-H2O series
850	100	5.28	11.1	77.1	6.41	0.71	592
NaCl-H2O series
850	200	3.92	12.4	77.6	5.95	0.96	656
NaCl-CO2-H2O series
850	200	5.28	11.1	77.1	6.41	0.71	592

## Sheet: Supplementary Table 2
Supplementary Table 2. Initial fluid composition.
No.	Salinity, wt%	XCO2, mol%
CO2-H2O-series
C-002	N.D.	0.1
C-003	N.D.	0.15
C-005	N.D.	0.15
C-006	N.D.	0.2
NaCl-H2O series
Q-004	4.93	N.D.
Q-008	9.92	N.D.
Q-001	6.94	N.D.
Q-006	1.97	N.D.
H-002	6.94	N.D.
KD-001	14.8	N.D.
KD-002	19.8	N.D.
KD-003	42.6	N.D.
NaCl-CO2-H2O series*
Q-011	7.4	0.11
Q-014	7.8	0.15
Q-016	7.3	0.21
Q-017	7.1	0.31
KD-005	7.4	0.3
Note:
N.D. = no data
*As the decomposition of oxalic acid produces water, solid NaCl was added to ensure that the salinity of the starting solution in the NaCl-CO2-H2O series experiments corresponded to that selected.

## Sheet: Supplementary Table 3
Supplementary Table 3. Microthermometric measurements
	XCO2	Decomposition temperature of clathrate, ℃		Salinity of the vapor, wt%	Dissolution temperature of halite, ℃	Salinity of the brine, wt%	Melting temperature of ice, ℃	Salinity of the supercritical fluid, wt.%
Q-011	0.11	8.5-8.9	3.0-2.2		472	56	N.D.	N.D.
Q-014	0.15	N.A.	N.A.		490	58	N.D.	N.D.
Q-016	0.21	8.2-8.6	3.5-2.8		494	59	N.D.	N.D.
Q-017	0.31	N.A.	N.A.		517	62	N.D.	N.D.
KD-005	0.3	8.7-9	2.6-1.8		515	62	N.D.	N.D.
KD-001	N.D.	N.D.	N.D.		N.D.	N.D.	-12.7	17
KD-002	N.D.	N.D.	N.D.		N.D.	N.D.	-18.3	21
KD-003	N.D.	N.D.	N.D.		370	N.D.	N.D.	44
Q-006	N.D.	N.D.	N.D.		N.D.	N.D.	-0.6	1.1
Q-004	N.D.	N.D.	N.D.		N.D.	N.D.	-2.3	3.9
Q-001	N.D.	N.D.	N.D.		N.D.	N.D.	-3.9	6.3
Q-008	N.D.	N.D.	N.D.		N.D.	N.D.	-7.2	11
H-002	N.D.	N.D.	N.D.		N.D.	N.D.	-4.1	6.6

## Sheet: Supplementary Table 4
Supplementary Table 4 Major element composition of the quenched glass in wt%, and Mo concentration in ppm.
No.	N	Na2O	σ	RSD	Al2O3	σ	RSD	SiO2	σ	RSD	K2O	σ	RSD	A/NK	Mo	σ	RSD
H2O-CO2 experiments
C-002	6	5.14	0.04	0.78	10.9	0.19	1.74	77.5	0.23	0.3	6.42	0.02	0.31	0.71	401	2.06	0.51
C-003	8	5.13	0.02	0.39	10.8	0.06	0.56	77.6	0.04	0.05	6.44	0.01	0.16	0.7	474	4.13	0.87
C-005	8	5.13	0.06	1.17	10.8	0.21	1.94	77.6	0.32	0.41	6.48	0.06	0.93	0.7	456	6.68	1.46
C-006	8	4.82	0.09	1.87	10.4	0.33	3.17	78.6	0.47	0.6	6.18	0.08	1.29	0.71	424	3.88	0.92
NaCl-H2O experiments
Q-004	8	3.53	0.22	6.23	11.7	0.62	5.3	78.8	0.93	1.18	5.94	0.58	9.76	0.95	277	14.9	5.38
Q-008	7	4.46	0.16	3.59	11.2	0.54	4.82	79.9	0.79	0.99	4.48	0.1	2.23	0.92	162	28.4	17.5
Q-001	8	4.7	0.13	2.77	11.2	0.27	2.41	79.8	0.47	0.59	4.3	0.47	10.9	0.9	228	18.3	8.03
Q-006	7	5.09	0.34	6.68	12.9	0.74	5.74	78	1.34	1.72	3.97	0.15	3.78	1.02	359	83.4	23.2
H-002	7	4.81	0.07	1.46	11.6	0.21	1.81	79.3	0.29	0.37	4.3	0.04	0.93	0.93	205	35.9	17.5
KD-001	10	5.53	0.07	1.27	11.7	0.28	2.39	79.6	0.35	0.44	3.17	0.09	2.84	0.93	145	23	15.9
KD-002	10	5.64	0.27	4.79	11.3	0.51	4.51	80.3	0.84	1.05	2.74	0.08	2.92	0.92	81	15.3	18.9
KD-003	10	5.6	0.1	1.79	10.3	0.2	1.94	82.7	0.25	0.3	1.36	0.03	2.21	0.96	14	2.57	18.4
NaCl-H2O-CO2 experiments
Q-011	8	5.31	0.06	1.13	9.34	0.09	0.96	80.7	0.17	0.21	4.63	0.09	1.94	0.68	189	1.49	0.79
Q-014	8	4.98	0.04	0.8	9.62	0.14	1.46	79.8	0.13	0.16	5.64	0.04	0.71	0.67	171	3.72	2.18
Q-016	7	4.93	0.07	1.42	9.64	0.11	1.14	80.1	0.25	0.31	5.3	0.11	2.08	0.69	145	3.92	2.7
Q-017	8	4.9	0.05	1.02	9.6	0.17	1.77	80	0.19	0.24	5.53	0.04	0.72	0.68	112	20.4	18.2
KD-005	10	5.03	0.04	0.8	9.48	0.16	1.69	80	0.21	0.26	5.52	0.05	0.91	0.69	142	5.22	3.68

## Sheet: Supplementary Table 5
Supplementary Table 5 Summary of experimental data and the fluid-melt partition coefficient of molybdenum.
			XCO2	Salinity (NaCl. wt.%) *				CMo in fluid (leaching) §		CMo in fluid (FIs) #				CMo in		DMo (leaching)**	DMo (FIs) ††
														Quenched melt
				Supercritical fluid		Brine	Vapor			Supercritical fluid	Brine		Vapor				Supercritical fluid		Brine	Vapor
	H2O-CO2 system
C-002			0.1	-		N.D.	N.D.	82		N.D.	N.D.		N.D.	402		0.20 (0.02)	N.D.		N.D.	N.D.
C-003			0.2	-		N.D.	N.D.	117		N.D.	N.D.		N.D.	471		0.25 (0.02)	N.D.		N.D.	N.D.
C-005			0.15	-		N.D.	N.D.	155		N.D.	N.D.		N.D.	456		0.34 (0.04)	N.D.		N.D.	N.D.
C-006			0.15	-		N.D.	N.D.	170		N.D.	N.D.		N.D.	424		0.40 (0.04)	N.D.		N.D.	N.D.
	H2O-NaCl system
Q-006			-	1.1		N.D.	N.D.	185		239 (42.8)	N.D.		N.D.	359		0.51 (0.28)	0.66 (0.33)		N.D.	N.D.
Q-004			-	3.9		N.D.	N.D.	254		376 (140)	N.D.		N.D.	277		0.92 (0.29)	1.36 (0.53)		N.D.	N.D.
Q-001			-	6.3		N.D.	N.D.	420		402 (50.8)	N.D.		N.D.	228		1.84 (0.63)	1.77 (0.36)		N.D.	N.D.
Q-008			-	11		N.D.	N.D.	347		428 (146)	N.D.		N.D.	162		2.14 (0.99)	2.65 (1.30)		N.D.	N.D.
KD-001			-	17		N.D.	N.D.	415		461 (144)	N.D.		N.D.	145		2.86 (1.25)	3.18 (1.41)		N.D.	N.D.
KD-002			-	21		N.D.	N.D.	432		492 (75.2)	N.D.		N.D.	81		5.34 (2.57)	6.08 (2.48)		N.D.	N.D.
KD-003			-	44		N.D.	N.D.	290		350 (137)	N.D.		N.D.	13.6		21.3 (10.3)	25.7 (14.0)		N.D.	N.D.
H-002			-	6.6		N.D.	N.D.	435		425 (107)	N.D.		N.D.	205		2.12 (0.74)	2.07 (0.9)		N.D.	N.D.
	H2O-NaCl-CO2 system
				Starting salinity †
Q-011			0.11	7.4		56	2.6	N.D.		N.D.	15425 (7750)		276 (72)	189		N.D.	N.D.		81.8 (41.1)	1.46 (0.43)
Q-014			0.15	7.8		58	N.A.	N.D.		N.D.	18455 (3094)			171		N.D.	N.D.		108 (18.7)
Q-016			0.21	7.3		59	3.1	N.D.		N.D.	18916 (12130)		493 (65)	145		N.D.	N.D.		131 (84.1)	3.40 (1.28)
Q-017			0.31	7.1		62	N.A.	N.D.		N.D.	20023 (2722)			112		N.D.	N.D.		179 (69.7)
KD-005			0.3	7.4		62	2.2	N.D.		N.D.	20773 (6810)		492 (72)	142		N.D.	N.D.		146 (49.1)	3.46 (1.01)
Note:
N.D. = no data.
N.A. = the data were not used because of the large uncertainty.
The data in the brackets ( ) represent 2 sigma standard deviation of the measurements.
*The salinity was determined microthermometrically and is the average for a set of fluid inclusion assemblages.
†Because of phase separation of H2O-NaCl-CO2 under the experimental conditions, the starting salinity of these experiments is reported.
§This concentration was measured for the quenched fluid from experiments in the H2O-CO2 and H2O-NaCl systems, using a method that involved leaching of the charges with distilled water based on a modification of the method of Keppler and Willie (1991) and analysis by ICP-MS.
#This concentration represents the concentration of Mo in the reacted fluid trapped as fluid inclusions in quartz at the conditions of the experiments involving H2O-NaCl and H2O-NaCl-CO2 and was analyzed by LA-ICP-MS.
**DMo in quenched melts was analyzed by LA-ICP-MS.
††DMo (leaching) was calculated from CMo in the fluid (leaching)§ divided by CMo in the quenched melt.
§§DMo (FIs) was calculated from CMo in the fluid (FIs)# divided by CMo in quenched melt.

[truncated: 1 more sheets: Supplementary Table 6]
